# Supplementary material for: Figure-Ground Organization in Natural Scenes: Performance of a Recurrent Neural Model Compared with Neurons of Area V2
Source: eNeuro. 2019 Jun 25;6(3):ENEURO.0479-18.2019. doi: 10.1523/ENEURO.0479-18.2019 (PMC6635809; doi:10.1523/ENEURO.0479-18.2019)
Supplement: Extended Data — Download Extended Data, ZIP file. [file sup_enu-eN-NWR-0479-18-s02.zip]

Archive with 64 entries (53 files):
- FG_RNN-master/
- FG_RNN-master/README.md
- FG_RNN-master/Setup.m
- FG_RNN-master/demo.m
- FG_RNN-master/images/
- FG_RNN-master/images/113016.jpg
- FG_RNN-master/images/12074.jpg
- FG_RNN-master/images/156079.jpg
- FG_RNN-master/images/42049.jpg
- FG_RNN-master/mfiles/
- FG_RNN-master/mfiles/generateChannels.m
- FG_RNN-master/mfiles/grouping_feedback.m
- FG_RNN-master/mfiles/grouping_feedforward.m
- FG_RNN-master/mfiles/makeBorderOwnership.m
- FG_RNN-master/mfiles/makeColors.m
- FG_RNN-master/mfiles/makeDefaultParams.m
- FG_RNN-master/mfiles/makeGrouping.m
- FG_RNN-master/mfiles/makePyramid.m
- FG_RNN-master/mfiles/makeVonMises.m
- FG_RNN-master/mfiles/mergeLevel.m
- FG_RNN-master/mfiles/normalizeImage.m
- FG_RNN-master/mfiles/safeDivide.m
- FG_RNN-master/mfiles/subPyr.m
- FG_RNN-master/mfiles/sumPyr.m
- FG_RNN-master/mfiles/vonMisesPyramid.m
- FG_RNN-master/mfiles/vonMisesSum.m
- FG_RNN-master/other/
- FG_RNN-master/other/CORFPushPull/
- FG_RNN-master/other/CORFPushPull/CORFContourDetection.m
- FG_RNN-master/other/CORFPushPull/Utilities/
- FG_RNN-master/other/CORFPushPull/Utilities/.DS_Store
- FG_RNN-master/other/CORFPushPull/Utilities/calc_halfwaverect.m
- FG_RNN-master/other/CORFPushPull/Utilities/calc_hysteresis.m
- FG_RNN-master/other/CORFPushPull/Utilities/calc_inhibfacil.m
- FG_RNN-master/other/CORFPushPull/Utilities/calc_phasessuppos.m
- FG_RNN-master/other/CORFPushPull/Utilities/calc_thinning.m
- FG_RNN-master/other/CORFPushPull/Utilities/calc_viewimage.m
- FG_RNN-master/other/CORFPushPull/Utilities/getHashKey.m
- FG_RNN-master/other/CORFPushPull/Utilities/hysthresh.m
- FG_RNN-master/other/CORFPushPull/Utilities/imshift.m
- FG_RNN-master/other/CORFPushPull/Utilities/rescaleImage.m
- FG_RNN-master/other/CORFPushPull/Utilities/thinning.m
- FG_RNN-master/other/CORFPushPull/configureSimpleCell.m
- FG_RNN-master/other/CORFPushPull/getDoG.m
- FG_RNN-master/other/CORFPushPull/getSimpleCellResponse.m
- FG_RNN-master/other/CORFPushPull/license.txt
- FG_RNN-master/other/CORFPushPull/modifyModel.m
- FG_RNN-master/other/DOC/
- FG_RNN-master/other/DOC/convConst.mexa64
- FG_RNN-master/other/DOC/convTri.m
- FG_RNN-master/other/DOC/edge_nms.m
- FG_RNN-master/other/DOC/edgesNmsMex.mexa64
- FG_RNN-master/other/DOC/gradient2.m
- FG_RNN-master/other/DOC/gradientMex.mexa64
- FG_RNN-master/other/tight_subplot.m
- FG_RNN-master/other/vfcolor.m
- FG_RNN-master/output/
- FG_RNN-master/output/edge/
- FG_RNN-master/output/edge/42049.bmp
- FG_RNN-master/output/group/
- FG_RNN-master/output/group/42049.bmp
- FG_RNN-master/output/ori/
- FG_RNN-master/output/ori/42049.jpg
- FG_RNN-master/runProtoGroup.m
