# Supplementary material for: Figure-Ground Organization in Natural Scenes: Performance of a Recurrent Neural Model Compared with Neurons of Area V2
Source: eNeuro. 2019 Jun 25;6(3):ENEURO.0479-18.2019. doi: 10.1523/ENEURO.0479-18.2019 (PMC6635809; doi:10.1523/ENEURO.0479-18.2019)
Supplement: Extended Data — Download Extended Data, ZIP file. [file sup_enu-eN-NWR-0479-18-s02.zip › FG_RNN-master/Setup.m]

clc
addpath('images');
addpath('mfiles');
addpath('other');
fprintf('\n******************************************************************************\n')
fprintf('Environment for proto-object grouping configured. \n\n')
fprintf('This code was in part inspired by Alex Russell''s proto-object based saliency code.\n')
fprintf('All code by Brian Hu\n')
fprintf('Johns Hopkins University, 2017\n')
fprintf('\n\n');
fprintf('To run call runProtoGroup(filename), try [e, o, g] = runProtoGroup(''images/42049.jpg'') for an example\n')
fprintf('\nThis code requires the Image Processing Toolbox to run\n')
fprintf('\n*****************************************************************************\n\n')
