# Supplementary material for: Figure-Ground Organization in Natural Scenes: Performance of a Recurrent Neural Model Compared with Neurons of Area V2
Source: eNeuro. 2019 Jun 25;6(3):ENEURO.0479-18.2019. doi: 10.1523/ENEURO.0479-18.2019 (PMC6635809; doi:10.1523/ENEURO.0479-18.2019)
Supplement: Extended Data — Download Extended Data, ZIP file. [file sup_enu-eN-NWR-0479-18-s02.zip › FG_RNN-master/mfiles/generateChannels.m]

function img = generateChannels(im, params)
%Generates the data structure to hold the different channels the algorithm
%operates on
%
%Inputs:
%im - input image to algorithm
%params - model parameter structure
%
%outputs:
%img - data structure holding different feature channels

[in, R, G, B, Y] = makeColors(im);

%Generate color opponency channels
rg = R-G;
by = B-Y;
gr = G-R;
yb = Y-B;

%Threshold opponency channels
rg(rg<0) = 0;
gr(gr<0) = 0;
by(by<0) = 0;
yb(yb<0) = 0;

for c = 1:length(params.channels)
    if strcmp(params.channels(c),'I')
        %intensity
        img{c}.subtype{1}.data = in;
        img{c}.subtype{1}.type = 'Intensity';
        img{c}.type = 'Intensity';
    elseif strcmp(params.channels(c),'C')
        %color
        img{c}.type = 'Color';
        img{c}.subtype{1}.data = rg;
        img{c}.subtype{1}.type = 'Red-Green Opponency';
        
        img{c}.subtype{2}.data = gr;
        img{c}.subtype{2}.type = 'Green-Red Opponency';
        
        img{c}.subtype{3}.data = by;
        img{c}.subtype{3}.type = 'Blue-Yellow Opponency';
        
        img{c}.subtype{4}.data = yb;
        img{c}.subtype{4}.type = 'Yellow-Blue Opponency';
    end
end
