# Supplementary material for: Figure-Ground Organization in Natural Scenes: Performance of a Recurrent Neural Model Compared with Neurons of Area V2
Source: eNeuro. 2019 Jun 25;6(3):ENEURO.0479-18.2019. doi: 10.1523/ENEURO.0479-18.2019 (PMC6635809; doi:10.1523/ENEURO.0479-18.2019)
Supplement: Extended Data — Download Extended Data, ZIP file. [file sup_enu-eN-NWR-0479-18-s02.zip › FG_RNN-master/mfiles/grouping_feedback.m]

function [bPyr1_1, bPyr1_2, bPyr2_1, bPyr2_2, cPyr] = grouping_feedback(gPyr1,gPyr2,bPyr1_1,bPyr1_2,bPyr2_1,bPyr2_2,cPyr,params)
%Computes feedback from grouping pyramids to border-ownership cells
%
%inputs:
%gPyr - grouping cell Pyramid
%bPyr1 - Border ownership pyramid from gPyr and von Mises msk1
%bPyr2 - Border ownership pyramid from gPyr and von Mises msk2
%cPyr - complex edge Pyramid
%params - algroithm parameter structure
%
%outputs:
%bPyr1 - Border ownership pyramid from gPyr and von Mises msk1
%bPyr2 - Border ownership pyramid from gPyr and von Mises msk2
%cPyr - complex edge Pyramid
%
%By Brian Hu, Johns Hopkins University, 2017

bPrs = params.bPrs;
vmPrs = params.vmPrs;

% Similar to Alex Russell's original csPyr implementation
[vmL1, ~, vmL2, ~] = vonMisesSum(gPyr1,vmPrs); % light on dark
[vmD1, ~, vmD2, ~] = vonMisesSum(gPyr2,vmPrs); % dark on light

%calculate border ownership and grouping responses using a sigmoid function
for l = bPrs.minLevel:bPrs.maxLevel        
    for  ori = 1:bPrs.numOri

        % light on dark (similar for color channels)
        bPyr1_1(l).orientation(ori).data = cPyr(l).orientation(ori).data .* (1+bPrs.alpha.*(1./(1+exp(-((1/1)*(vmL1(l).orientation(ori).data-vmD2(l).orientation(ori).data))))-0.5));
        bPyr1_1(l).orientation(ori).data(bPyr1_1(l).orientation(ori).data<0 | isnan(bPyr1_1(l).orientation(ori).data)) = 0;

        bPyr1_2(l).orientation(ori).data = cPyr(l).orientation(ori+8).data .* (1+bPrs.alpha.*(1./(1+exp(-((1/1)*(vmL2(l).orientation(ori).data-vmD1(l).orientation(ori).data))))-0.5));
        bPyr1_2(l).orientation(ori).data(bPyr1_2(l).orientation(ori).data<0 | isnan(bPyr1_2(l).orientation(ori).data)) = 0;

        % dark on light (similar for color channels)
        bPyr2_1(l).orientation(ori).data = cPyr(l).orientation(ori+8).data .* (1+bPrs.alpha.*(1./(1+exp(-((1/1)*(vmD1(l).orientation(ori).data-vmL2(l).orientation(ori).data))))-0.5));
        bPyr2_1(l).orientation(ori).data(bPyr2_1(l).orientation(ori).data<0 | isnan(bPyr2_1(l).orientation(ori).data)) = 0;

        bPyr2_2(l).orientation(ori).data = cPyr(l).orientation(ori).data .* (1+bPrs.alpha.*(1./(1+exp(-((1/1)*(vmD2(l).orientation(ori).data-vmL1(l).orientation(ori).data))))-0.5));
        bPyr2_2(l).orientation(ori).data(bPyr2_2(l).orientation(ori).data<0 | isnan(bPyr2_2(l).orientation(ori).data)) = 0;

    end
end
