# Supplementary material for: Figure-Ground Organization in Natural Scenes: Performance of a Recurrent Neural Model Compared with Neurons of Area V2
Source: eNeuro. 2019 Jun 25;6(3):ENEURO.0479-18.2019. doi: 10.1523/ENEURO.0479-18.2019 (PMC6635809; doi:10.1523/ENEURO.0479-18.2019)
Supplement: Extended Data — Download Extended Data, ZIP file. [file sup_enu-eN-NWR-0479-18-s02.zip › FG_RNN-master/mfiles/makeColors.m]

function [in, R, G, B, Y] = makeColors(im)
%generates the red green blue and yellow color channels as defined in the
%Itti et al (1998) paper
%
%inputs:
%
%im - input image
%
%outputs:
%
%in - intensity
%R - red 
%G - green
%B - blue
%Y - yellow
%
%By Alexander Russell and Stefan Mihalas, Johns Hopkins University, 2012

fprintf('Generating color channels according to Itti et al (1998)\n');

r = im(:,:,1);
g = im(:,:,2);
b = im(:,:,3);

in = (r+g+b)/3;
msk = in;
msk(msk<0.1*max(max(in))) = 0;
msk(msk~=0) = 1;
r = safeDivide(r.*msk,in);
g = safeDivide(g.*msk,in);
b = safeDivide(b.*msk,in);

R = r-(g+b)./2;
R(R<0) = 0;

G = g-(r+b)./2;
G(G<0) = 0;

B = b-(r+g)./2;
B(B<0) = 0;

Y = (r+g)./2-abs(r-g)./2-b;
Y(Y<0) = 0;
