# Supplementary material for: Figure-Ground Organization in Natural Scenes: Performance of a Recurrent Neural Model Compared with Neurons of Area V2
Source: eNeuro. 2019 Jun 25;6(3):ENEURO.0479-18.2019. doi: 10.1523/ENEURO.0479-18.2019 (PMC6635809; doi:10.1523/ENEURO.0479-18.2019)
Supplement: Extended Data — Download Extended Data, ZIP file. [file sup_enu-eN-NWR-0479-18-s02.zip › FG_RNN-master/mfiles/mergeLevel.m]

function newPyr = mergeLevel(pyr)
%merges pyramid orientations at each level. 
%
%inputs:
%pyr - pyramid to be merged
%
%outputs:
%newPyr - merged pyramid
%
%By Alexander Russell and Stefan Mihalas, Johns Hopkins University, 2011

if nargin ~= 1
    error('mergeLevel requires one input argument');
end

for l = 1:size(pyr,2)
    if isfield(pyr,'orientation')
        temp = zeros(size(pyr(l).orientation(1).data));
        for ori = 1:size(pyr(l).orientation,2)     
            temp = temp + pyr(l).orientation(ori).data;
        end
        newPyr(l).data = temp;
    end
end
