# Supplementary material for: Figure-Ground Organization in Natural Scenes: Performance of a Recurrent Neural Model Compared with Neurons of Area V2
Source: eNeuro. 2019 Jun 25;6(3):ENEURO.0479-18.2019. doi: 10.1523/ENEURO.0479-18.2019 (PMC6635809; doi:10.1523/ENEURO.0479-18.2019)
Supplement: Extended Data — Download Extended Data, ZIP file. [file sup_enu-eN-NWR-0479-18-s02.zip › FG_RNN-master/mfiles/normalizeImage.m]

% normalizeImage - linearly normalize an array.
%
% res = normalizeImage(data);
%    Linearly normalize data between 0 and 1.
%
% res = normalizeImage(img,range);
%    Lineary normalize data between range(1) and range(2)
%    instead of [0,1]. The special value range = [0 0]
%    means that no normalization is performed, i.e., res = img.

% This file is part of the SaliencyToolbox - Copyright (C) 2006-2008
% by Dirk B. Walther and the California Institute of Technology.
% See the enclosed LICENSE.TXT document for the license agreement. 
% More information about this project is available at: 
% http://www.saliencytoolbox.net

function res = normalizeImage(img,varargin)

if (length(varargin) >= 1) range = varargin{1};
else range = [0,1]; end

if ((range(1) == 0) & (range(2) == 0))
  res = img;
  return;
end

mx = max(img(:));
mn = min(img(:));

if (mx == mn)
    if mx == 0
        res = img.*0;
    else
        res = img - mx + 0.5*sum(range);
    end
else
  res = (img - mn) / (mx - mn) * abs(range(2)-range(1)) + min(range);
end
