# Supplementary material for: Figure-Ground Organization in Natural Scenes: Performance of a Recurrent Neural Model Compared with Neurons of Area V2
Source: eNeuro. 2019 Jun 25;6(3):ENEURO.0479-18.2019. doi: 10.1523/ENEURO.0479-18.2019 (PMC6635809; doi:10.1523/ENEURO.0479-18.2019)
Supplement: Extended Data — Download Extended Data, ZIP file. [file sup_enu-eN-NWR-0479-18-s02.zip › FG_RNN-master/mfiles/vonMisesSum.m]

function [map1, msk1, map2, msk2] = vonMisesSum(csPyr,vmPrs)
%Convolves the center surround maps with the Von Mises masks and summates
%over different pyramid levels
%
%inputs
%csPyr - center surround pyramid
%vmPrs - von Mises distribution parameters
%
%outputs:
%map1 - output of summation using von Mises msk1
%msk1 - von Mises distribution
%map2 -  output of summation using von Mises msk2 (msk1 rotated through 180 degrees)
%msk2 - von Mises distribution
%
%By Alexander Russell and Stefan Mihalas, Johns Hopkins University, 2012


if (nargin~=2)
    error('vonMisesSum requires 2  inputs');
end

maxLevel = vmPrs.maxLevel;

%create pyramid of Center Surround convolved with von Mises distribution
[vmPyr1, msk1, vmPyr2, msk2] = vonMisesPyramid(csPyr,vmPrs);
map.orientation(1).data = [];
map.orientation(vmPrs.numOri).data = [];
map1 = repmat(map,1,maxLevel);
map2 = repmat(map,1,maxLevel);

for minL = 1:maxLevel
    mapLevel = minL;
    for l = minL:maxLevel
        for ori = 1:vmPrs.numOri
            if l == minL
                map1(minL).orientation(ori).data = zeros(size(vmPyr1(mapLevel).orientation(ori).data));
                map2(minL).orientation(ori).data = zeros(size(vmPyr2(mapLevel).orientation(ori).data));
            end     
            map1(minL).orientation(ori).data = map1(minL).orientation(ori).data + ((1/2)^(l-minL)).*imresize(vmPyr1(l).orientation(ori).data,size(vmPyr1(mapLevel).orientation(ori).data),'cubic');
            map2(minL).orientation(ori).data = map2(minL).orientation(ori).data + ((1/2)^(l-minL)).*imresize(vmPyr2(l).orientation(ori).data,size(vmPyr1(mapLevel).orientation(ori).data),'cubic');
        end
    end
end
