# Supplementary material for: Figure-Ground Organization in Natural Scenes: Performance of a Recurrent Neural Model Compared with Neurons of Area V2
Source: eNeuro. 2019 Jun 25;6(3):ENEURO.0479-18.2019. doi: 10.1523/ENEURO.0479-18.2019 (PMC6635809; doi:10.1523/ENEURO.0479-18.2019)
Supplement: Extended Data — Download Extended Data, ZIP file. [file sup_enu-eN-NWR-0479-18-s02.zip › FG_RNN-master/other/CORFPushPull/CORFContourDetection.m]

% CORFContourDetection Compute contour map
%
% Input:
%     img   - a coloured or grayscale image
%     sigma - The standard deviation of the DoG functions used
%     beta  - The increase in the distance between the sets of center-on
%             and ceter-off DoG receptive fields.
%     inhibitionFactor - The factor by which the response exhibited in the
%                        inhibitory receptive field suppresses the response exhibited in the
%                        excitatory receptive field
%     highthresh - The high threshold of the non-maximum suppression used
%                  for binarization
% Output:
%     binarymap - The binary map containing the contours
%     corfresponse - The response map of the rotation-invariant CORF operator
%
% Usage example: 
%       [binmap, corfresponse] = CORFContourDetection(imread('./img/134052.jpg'),2.2,4,1.8,0.007);
%       figure;imagesc(imcomplement(binmap));axis image;axis off;colormap(gray);
%       figure;imagesc(corfresponse);axis image;axis off;colormap(gray);
%
%       [binmap, corfresponse] = CORFContourDetection(imread('./img/rino.pgm'),2.2,4,1.8,0.005);
%       figure;imagesc(imcomplement(binmap));axis image;axis off;colormap(gray);
%       figure;imagesc(corfresponse);axis image;axis off;colormap(gray);
%
% You are invited to use this Matlab script and cite the following articles:
%       Azzopardi G, Rodr�guez-S�nchez A, Piater J, Petkov N (2014) A Push-Pull CORF Model of a Simple Cell 
%           with Antiphase Inhibition Improves SNR and Contour Detection. PLoS ONE 9(7): e98424. 
%           doi:10.1371/journal.pone.0098424
%
%       Azzopardi G, Petkov N (2012) A CORF Computational Model of a Simple Cell that relies on LGN Input 
%           Outperforms the Gabor Function Model. Biological Cybernetics 1?13. doi: 10.1007/s00422-012-0486-6

% function [binarymap, corfresponse] = CORFContourDetection(img,sigma, beta, inhibitionFactor, highthresh)
function [binarymap, output, corfresponse, oriensMatrix] = CORFContourDetection(img,sigma, beta, inhibitionFactor, highthresh)

%%%%%%%%%%%%%%%% BEGIN CONFIGURATION %%%%%%%%%%%%%%%%%%
% Add Utilities folder to path
% addpath('./Utilities/');

if ndims(img) == 3
    img = rgb2gray(img);
end

img = rescaleImage(double(img),0,1);

% Create CORF model simple cell
CORF = configureSimpleCell(sigma,0.5,0.5);

% create the inhibitory cell
CORF.simpleCell.inhibition = modifyModel(CORF.simpleCell.excitation,'invertpolarity',1,'overlappixels',beta);
%%%%%%%%%%%%%%%% END CONFIGURATION %%%%%%%%%%%%%%%%%%%%

%%%%%%%%%%%%%%%%% BEGIN APPLICATION %%%%%%%%%%%%%%%%%%%
orienslist = 0:22.5:337.5;%0:30:330; % change to 8 orientations
CORF.params.blurringType = 'Sum';

% compute CORF response image for each orientation given in orienslist
output = getSimpleCellResponse(img,CORF,orienslist,inhibitionFactor);

% combine the output of all orientations
[corfresponse, oriensMatrix] = calc_viewimage(output,1:numel(orienslist), orienslist*pi/180);
%%%%%%%%%%%%%%%%% END APPLICATION %%%%%%%%%%%%%%%%%%%%%

%%%%%%%%%%%%%%%%% BEGIN BINARIZATION %%%%%%%%%%%%%%%%%%
% compute thinning
thinning = calc_thinning(corfresponse, oriensMatrix, 1);

% Choose high threshold of hysteresis thresholding
if nargin == 4
    bins = 64;p = 0.3; % bh %0.1; %Keep the strongest 10% of the pixels in the resulting thinned image
    f = find(thinning > 0);
    counts = imhist(thinning(f),bins);
    highthresh = find(cumsum(counts) > (1-p)*length(f),1,'first') / bins;
end

binarymap = calc_hysteresis(thinning, 1, 0.5*highthresh, highthresh);

% show binarized image
% figure;
% subplot(1,2,1);imagesc(img);axis off;axis image;colormap(gray);
% subplot(1,2,2);imagesc(imcomplement(binarymap));axis off;axis image;colormap(gray);
%%%%%%%%%%%%%%%%% END BINARIZATION %%%%%%%%%%%%%%%%%%%%
