# Supplementary material for: Figure-Ground Organization in Natural Scenes: Performance of a Recurrent Neural Model Compared with Neurons of Area V2
Source: eNeuro. 2019 Jun 25;6(3):ENEURO.0479-18.2019. doi: 10.1523/ENEURO.0479-18.2019 (PMC6635809; doi:10.1523/ENEURO.0479-18.2019)
Supplement: Extended Data — Download Extended Data, ZIP file. [file sup_enu-eN-NWR-0479-18-s02.zip › FG_RNN-master/other/CORFPushPull/Utilities/calc_hysteresis.m]

function result = calc_hysteresis(matrix, hyst, tlow, thigh)
% VERSION 5/1/04
% CREATED BY: M.B. Wieling and N. Petkov, Groningen University,
%             Department of Computer Science, Intelligent Systems
%
% CALC_HYSTERESIS: returns the thresholded matrix (if HYST is equal to 1) according
% to the hysteresis-method. The parameters used are THIGH and TLOW. Before hysteresis 
% thresholding is (possibly) applied the values of the matrix are scaled between 0 and 1, 
% so the parameters of TLOW and THIGH should also be between 0 and 1.
% A progressbar of the calculations is also shown.
%   CALC_HYSTERESIS(MATRIX, HYST, TLOW, THIGH) calculates the
%   hysteresis-thresholded image acoording to the following parameters
%     MATRIX - the matrix which should be thresholded
%     HYST - if this value is equal to 1, hysteresis thresholding is applied, otherwise 
%            the original matrix (scaled between 0 and 1) is returned
%     TLOW - lower bound for the thresholding (between 0 and 1)
%     THIGH - higher bound for the thresholding (between 0 and 1)

% scale the values in the range [0..1]

% **************** George: remove this normalization *********************************
% minimum = min(min(matrix));
% maximum = max(max(matrix));
% if (minimum ~= maximum)
%   result = (matrix - minimum) / (maximum - minimum);
% else
%   result = 0;
% end
result = matrix;
% **************** George: remove this normalization *********************************

% apply hysteresis thresholding (result is scaled so thigh & tlow should
% be between 0 and 1)
if (hyst == 1)
  if not(tlow >= thigh | tlow < 0 | tlow > thigh) % no input error
    %h = waitbar(0,'Thresholding output image, please wait ... (Step 7/7)'); % display a progressbar
    result = hysthresh(result, thigh, tlow);
    %waitbar(1); % update the progressbar
    %close(h);
  else
    disp('the value(s) of tlow and/or thigh are not correct (correct values: tlow > 0 & thigh < 1 & tlow < thigh)');
  end
end
