# Supplementary material for: Figure-Ground Organization in Natural Scenes: Performance of a Recurrent Neural Model Compared with Neurons of Area V2
Source: eNeuro. 2019 Jun 25;6(3):ENEURO.0479-18.2019. doi: 10.1523/ENEURO.0479-18.2019 (PMC6635809; doi:10.1523/ENEURO.0479-18.2019)
Supplement: Extended Data — Download Extended Data, ZIP file. [file sup_enu-eN-NWR-0479-18-s02.zip › FG_RNN-master/other/CORFPushPull/Utilities/getHashKey.m]

function hashkey = getHashKey(vector)

primelist = [2 3 5 7 11 13];
n = numel(vector);

% based on prime factorization
hashkey = prod(primelist(1:n).^vector);
