# Supplementary material for: Figure-Ground Organization in Natural Scenes: Performance of a Recurrent Neural Model Compared with Neurons of Area V2
Source: eNeuro. 2019 Jun 25;6(3):ENEURO.0479-18.2019. doi: 10.1523/ENEURO.0479-18.2019 (PMC6635809; doi:10.1523/ENEURO.0479-18.2019)
Supplement: Extended Data — Download Extended Data, ZIP file. [file sup_enu-eN-NWR-0479-18-s02.zip › FG_RNN-master/other/CORFPushPull/Utilities/rescaleImage.m]

function image = rescaleImage(image, mn, mx)

if ~isempty(image)
    maximum = max(image(:));
    minimum = min(image(:));
    if maximum - minimum == 0
        image = ones(size(image)) * mx;
    else
        image   = (((image-minimum)/(maximum-minimum) * (mx - mn)) + mn);
    end
end
