# Supplementary material for: Figure-Ground Organization in Natural Scenes: Performance of a Recurrent Neural Model Compared with Neurons of Area V2
Source: eNeuro. 2019 Jun 25;6(3):ENEURO.0479-18.2019. doi: 10.1523/ENEURO.0479-18.2019 (PMC6635809; doi:10.1523/ENEURO.0479-18.2019)
Supplement: Extended Data — Download Extended Data, ZIP file. [file sup_enu-eN-NWR-0479-18-s02.zip › FG_RNN-master/other/CORFPushPull/modifyModel.m]

function model = modifyModel(model,varargin)

vargs = varargin;
nargs = numel(vargs);
names = varargin(1:2:nargs);
values = varargin(2:2:nargs);

for i = 1:numel(names)
    if strcmp(names(i),'invertpolarity')
        % invert polarity
        if values{i} == 1    
            model(1,:) = 1-model(1,:);
        end
    elseif strcmp(names(i),'thetaoffset')
        % add angular offset
        model(4,:) = mod(model(4,:) + values{i},2*pi);
    elseif strcmp(names(i),'overlappixels')
        % overlap index
        rho = model(3,:);
        phi = model(4,:);
        [x, y] = pol2cart(phi,rho);
        negx = x < 0;        
        x(negx) = x(negx) - values{i};
        x(~negx) = x(~negx) + values{i};
        [phi, model(3,:)] = cart2pol(x,y);
        model(4,:) = mod(phi+2*pi,2*pi);
    end
end
