# Supplementary material for: Figure-Ground Organization in Natural Scenes: Performance of a Recurrent Neural Model Compared with Neurons of Area V2
Source: eNeuro. 2019 Jun 25;6(3):ENEURO.0479-18.2019. doi: 10.1523/ENEURO.0479-18.2019 (PMC6635809; doi:10.1523/ENEURO.0479-18.2019)
Supplement: Extended Data — Download Extended Data, ZIP file. [file sup_enu-eN-NWR-0479-18-s02.zip › FG_RNN-master/other/DOC/edge_nms.m]

function thin_edge = edge_nms(edge_pr, thresh)
edge_pr  = single(edge_pr);
bw_edge = edge_pr <= thresh;
edge_pr(bw_edge) = 0;
[Ox,Oy]=gradient2(convTri(edge_pr,4));
[Oxx,~]=gradient2(Ox); [Oxy,Oyy]=gradient2(Oy);
O=mod(atan(Oyy.*sign(-Oxy)./(Oxx+1e-5)),pi);
thin_edge=edgesNmsMex(edge_pr,O,1,5,1.01,4);
